# Supplementary material for: SKUF Protocol: Slice, Keep, Unwrap, Fuse—A Pilot Multimodal Approach to Cardiac Innervation Mapping
Source: Diagnostics (Basel). 2026 Apr 16;16(8):1178. doi: 10.3390/diagnostics16081178 (PMC13115002; doi:10.3390/diagnostics16081178)
Supplement: Supplementary file 1 [file diagnostics-16-01178-s001.zip]

Archive with 2 entries (2 files):
- MRI data.zip
- SVSSlideProcessor class implementation.html
